# Supplementary material for: Implications of Gene Inheritance Patterns on the Heterosis of Abdominal Fat Deposition in Chickens
Source: Genes (Basel). 2019 Oct 18;10(10):824. doi: 10.3390/genes10100824 (PMC6826362; doi:10.3390/genes10100824)
Supplement: Supplementary file 1 [file genes-10-00824-s001.zip › supplementary files/Table S1.xlsx]

## Sheet: Sheet1
Table S1. Classification of gene expression patterns in reciprocal crosses
Categories	Number	M-F1-P	Relationship of gene expression level between F1 and Parents
Additivity	I		F1 = 1/2 (P+M)	M ＜ P
	XII		F1 = 1/2 (P+M)	M ＞ P
High-parent Dominance	II		F1 = P ＞ M
	IV		F1 = M ＞ P
Low-parent Dominance	IX		F1 = M ＜ P
	XI		F1 = P ＜ M
Under-dominance	III		F1 ＜ P and F1 ＜ M	M ＜ P
	VII		F1 ＜ P and F1 ＜ M	M = P
	X		F1 ＜ P and F1 ＜ M	M ＞ P
Over-dominance	V		F1 ＞ P and F1 ＞ M	M ＜ P
	VI		F1 ＞ P and F1 ＞ M	M ＞ P
	VIII		F1 ＞ P and F1 ＞ M	M = P
Note: M is gene exprssion level of maternal line, P is gene expression level of paternal line.
