# Supplementary material for: Implications of Gene Inheritance Patterns on the Heterosis of Abdominal Fat Deposition in Chickens
Source: Genes (Basel). 2019 Oct 18;10(10):824. doi: 10.3390/genes10100824 (PMC6826362; doi:10.3390/genes10100824)
Supplement: Supplementary file 1 [file genes-10-00824-s001.zip › supplementary files/Table S2.xlsx]

## Sheet: Sheet1
Table S2. Primers for genes used in qRT-PCR
Gene	Direction	Sequence
GAPDH	Forward	AGAACATCATCCCAGCGT
	Reverse	AGCCTTCACTACCCTCTTG
MYOM1	Forward	AGTATGGCACGGAGACC
	Reverse	CAAGGCTACCTGCTAAAA
REEP5	Forward	CTCCAAGTCCCTCTAATG
	Reverse	CTCCTCACCCAGCAAGT
DHRS3	Forward	GGGTGCCATTGACTACTG
	Reverse	GCTTCCACTGTCCTCCT
TPI1	Forward	TTGGGCTATCGGAACTG
	Reverse	AACCGTAAGGGACTGCTC
COMTD1	Forward	TGAACTGTTGGCTGGTG
	Reverse	AGGTGGTGGATGCTCTG
Novel.13183	Forward	GCCTTGGTAACAGATGC
	Reverse	TAACACGAACGGGAACT
RPS20	Forward	ATCAGAGGTGCTAAGGAGAA
	Reverse	AGGGCTGTGCAAGTCAA
CLTA	Forward	AATGACGAGGGATACGG
	Reverse	CACTCCTCCAACTCCTTTA
Novel.22800	Forward	GTGAAGTCAGGCGAAAC
	Reverse	AGCCAGCAGCAGATAAG
LOC395159	Forward	CGGAATAATGGAGCTTGT
	Reverse	CCAGAGTAGGGCAGTCG
