# Supplementary material for: Implications of Gene Inheritance Patterns on the Heterosis of Abdominal Fat Deposition in Chickens
Source: Genes (Basel). 2019 Oct 18;10(10):824. doi: 10.3390/genes10100824 (PMC6826362; doi:10.3390/genes10100824)
Supplement: Supplementary file 1 [file genes-10-00824-s001.zip › supplementary files/Table S3.xlsx]

## Sheet: Sheet1
Table S3. Summary statistics for transcriptome sequencing data
	Data size (G)	GC content (%)	Raw reads	1Clean reads	Total mapped (%)	Unique mapped (%)	Exon (%)	Intron (%)	Intergenic region (%)	2Q20 (%)	3Q30 (%)
CC1	8.57	53.08	29387361	28583073	87.42	83.39	77.3953	7.4718	15.1329	95.93	90.02
CC2	8.99	54.52	30954465	29958917	86.34	82.62	78.2903	6.168	15.5417	96.05	90.36
CC3	10.36	53.72	35606808	34526386	87.51	83.4	80.8458	5.4548	13.6993	95.84	89.84
CC4	10.66	56.06	36952800	35542219	84.99	81.24	76.9972	6.2716	16.7312	96.17	91.09
CC5	9.73	51.9	33271087	32448780	89.03	84.34	79.7789	6.4205	13.8006	96.15	90.37
CC6	8.77	53.42	30060841	29244454	88.21	84.1	80.5629	4.9911	14.446	96.33	90.89
CR1	7.85	52.58	26870258	26161221	88.51	84.38	78.93	6.6029	14.4671	95.83	89.69
CR2	10.15	54.3	34949493	33845918	86.03	81.78	72.2226	9.6178	18.1596	95.49	89.35
CR3	10.5	54.04	36126692	35009790	86.43	82.4	75.6857	7.695	16.6192	95.71	89.71
CR4	10.56	52.76	36323170	35214627	88.25	83.87	78.4627	6.729	14.8083	96.03	90.18
CR5	8.41	52.96	28798996	28027065	87.5	83.24	79.0336	6.43	14.5364	96.05	90.32
CR6	8.99	52.95	30922371	29953105	87.76	83.48	77.9755	7.1399	14.8846	95.9	90.02
RC1	7.45	53.42	25537142	24832249	89.17	84.82	79.3951	5.9964	14.6085	97.24	93.17
RC2	8.58	53.56	29470085	28596711	88.46	83.95	79.9365	6.1023	13.9613	97.22	93.13
RC3	7.17	53.91	24726910	23900481	87.78	83.58	78.3669	6.4045	15.2286	97.13	93.08
RC4	8.53	53.71	29314778	28420746	87.83	83.51	79.7927	6.1427	14.0646	96.01	90.15
RC5	6.69	52.82	23025400	22287495	88.91	84.69	79.1931	6.4197	14.3871	96.18	90.51
RR1	7.95	53.97	27426546	26498661	88.3	84.14	77.9403	6.7397	15.32	97.31	93.41
RR2	7.59	52.94	25939254	25290081	89.16	84.92	79.7235	6.2011	14.0754	97.3	93.26
RR3	7.2	53.73	24973257	24010483	88.29	84.33	78.5932	6.4	15.0068	97.35	93.48
RR4	7.34	53.69	25212340	24457514	88.07	83.94	77.266	7.2653	15.4688	97.22	93.22
RR5	7.47	53.5	25502727	24886215	88.67	84.5	78.1652	6.5584	15.2764	97.3	93.31
RR6	9.15	53.59	31415968	30487473	88.44	84.21	77.6307	7.0331	15.3362	96.94	92.53
Note: 1 Clean reads: reads moved adapter, ploy-N, and low quality reads;
2 Q20: The probability of an incorrect base is ≤1%;
3 Q30: The probability of an incorrect base is ≤ 0.1%.
