# Supplementary material for: Implications of Gene Inheritance Patterns on the Heterosis of Abdominal Fat Deposition in Chickens
Source: Genes (Basel). 2019 Oct 18;10(10):824. doi: 10.3390/genes10100824 (PMC6826362; doi:10.3390/genes10100824)
Supplement: Supplementary file 1 [file genes-10-00824-s001.zip › supplementary files/Table S4.xlsx]

## Sheet: Sheet1
Table S4. Summary statistics for gene expression patterns in reciprocal crosses
Categories	Additivity		High-parent Dominance		Low-parent Dominance		Under-dominance			Over-dominance
	I	XII	II	IV	IX	XI	III	VII	X	V	VI	VIII
	♀-F1-♂	♀-F1-♂	♀-F1-♂	♀-F1-♂	♀-F1-♂	♀-F1-♂	♀-F1-♂	♀-F1-♂	♀-F1-♂	♀-F1-♂	♀-F1-♂	♀-F1-♂
RC	577	608	402	225	136	435	0	28	3	3	1	45
CR	717	587	355	181	128	305	1	11	0	0	0	30
Overlaps	115		191		119		2			7
Note: DEGs: differentially expressed genes
