# Supplementary material for: Implications of Gene Inheritance Patterns on the Heterosis of Abdominal Fat Deposition in Chickens
Source: Genes (Basel). 2019 Oct 18;10(10):824. doi: 10.3390/genes10100824 (PMC6826362; doi:10.3390/genes10100824)
Supplement: Supplementary file 1 [file genes-10-00824-s001.zip › supplementary files/Table S5.xlsx]

## Sheet: Table S5A
Table S5A KEGG pathway analysis of over- dominant genes for RC group
Pathway ID	Gene Number	Description	P_Value	P_Value_Corrected
gga00072	2	Synthesis and degradation of ketone bodies	0.00019464	0.00408744
gga00650	2	Butanoate metabolism	0.00104631	0.0109863
gga00280	2	Valine, leucine and isoleucine degradation	0.00338165	0.0236716

## Sheet: Table S5B
Table S5B KEGG pathway analysis of over- dominant genes for CR group
Pathway ID	Gene Number	Description	P_Value	P_Value_Corrected
gga00072	1	Synthesis and degradation of ketone bodies	0.0073333	0.0409111
gga00670	1	One carbon pool by folate	0.0113181	0.0409111
gga00650	1	Butanoate metabolism	0.0166146	0.0409111
gga00983	1	Drug metabolism - other enzymes	0.0179358	0.0409111
gga00630	1	Glyoxylate and dicarboxylate metabolism	0.0185959	0.0409111
gga00260	1	Glycine, serine and threonine metabolism	0.0238664	0.043755
gga00280	1	Valine, leucine and isoleucine degradation	0.029773	0.0467862
