# Supplementary material for: Implications of Gene Inheritance Patterns on the Heterosis of Abdominal Fat Deposition in Chickens
Source: Genes (Basel). 2019 Oct 18;10(10):824. doi: 10.3390/genes10100824 (PMC6826362; doi:10.3390/genes10100824)
Supplement: Supplementary file 1 [file genes-10-00824-s001.zip › supplementary files/Table S6.xlsx]

## Sheet: Table S6A
Table S6A Detailed information of over-dominant genes in RC group
ID	Gene name	Chr	Gene biotype	Gene description
ENSGALG00000006681	BRSK2	5	protein_coding	BR serine/threonine kinase 2
ENSGALG00000004057	HMGCL	23	protein_coding	3-hydroxymethyl-3-methylglutaryl-CoA lyase
ENSGALG00000007082	CREM	2	protein_coding	cAMP responsive element modulator
ENSGALG00000007615	RAB11A	10	protein_coding	RAB11A, member RAS oncogene family
ENSGALG00000008969	EPCAM	3	protein_coding	epithelial cell adhesion molecule
ENSGALG00000011577	CNTNAP5	7	protein_coding	contactin-associated protein-like 5 precursor
ENSGALG00000011659	ACAT2	3	protein_coding	acetyl-CoA acetyltransferase 2
ENSGALG00000011797	MTHFD1	5	protein_coding	methylenetetrahydrofolate dehydrogenase, cyclohydrolase and formyltetrahydrofolate synthetase 1
ENSGALG00000023436	HDC	10	protein_coding	histidine decarboxylase
ENSGALG00000025738	-	3	protein_coding	-
ENSGALG00000026081	RBM38	20	protein_coding	RNA-binding protein 38
ENSGALG00000030034	G6PC	27	protein_coding	glucose-6-phosphatase catalytic subunit
ENSGALG00000030376	DHRS3	21	protein_coding	dehydrogenase/reductase 3
ENSGALG00000031408	SORD	10	protein_coding	Sorbitol dehydrogenase
ENSGALG00000033369	-	17	protein_coding	-
ENSGALG00000033416	HIC2	15	protein_coding	HIC ZBTB transcriptional repressor 2
ENSGALG00000034751	TRPA1	2	protein_coding	transient receptor potential cation channel subfamily A member 1
ENSGALG00000040421	LYPLA1	2	protein_coding	lysophospholipase I
ENSGALG00000045488	RGSL1	8	protein_coding	regulator of G protein signaling like 1
ENSGALG00000046087	-	Z	lincRNA	-
novel.10199	-	3	-	-
novel.10201	-	3	-	Reverse transcriptase (RNA-dependent DNA polymerase)
novel.10768	-	3	-	WTAP/Mum2p family
novel.1146	-	1	-	Follistatin/Osteonectin-like EGF domain
novel.11798	-	4	-	Carboxylesterase family
novel.12950	-	5	-	Phosphotyrosine-binding domain
novel.13194	-	5	-	-
novel.14134	-	6	-	Pyridoxal-dependent decarboxylase conserved domain
novel.14278	-	6	-	Fumble
novel.15788	-	9	-	-
novel.15993	-	9	-	Domain of unknown function (DUF4630)
novel.16299	-	AADN04000662.1	-	NAD(P)-binding Rossmann-like domain
novel.20426	-	AADN04017133.1	-	-
novel.2218	-	1	-	L6 membrane protein
novel.22855	-	Z	-	-
novel.279	-	1	-	IPT/TIG domain
novel.3611	-	12	-	Forkhead domain
novel.4496	-	15	-	-
novel.4683	-	15	-	Tankyrase binding protein C terminal domain
novel.5120	-	17	-	-
novel.611	-	1	-	-
novel.6228	-	2	-	bZIP transcription factor
novel.6261	-	2	-	Acyl CoA binding protein
novel.8436	-	22	-	Putative treble-clef, zinc-finger, Zn-binding
novel.8788	-	24	-	Sortilin, neurotensin receptor 3, C-terminal
novel.9691	-	27	-	Gasdermin family
novel.3922	-	13	-	-
novel.9900	-	28	-	-
novel.5408	-	18	-	-

## Sheet: Table S6B
Table S6B Detailed information of over-dominant genes in CR group
ID	Gene name	Chr	Gene biotype	Gene description
ENSGALG00000001863	VTG2 vitellogenin 2	8	protein_coding	-
ENSGALG00000004057	HMGCL	23	protein_coding	3-hydroxymethyl-3-methylglutaryl-CoA lyase
ENSGALG00000005046	SHMT1	14	protein_coding	serine hydroxymethyltransferase 1
ENSGALG00000019845	-	3	protein_coding	Gallinacin-9
ENSGALG00000035466	-	AADN04000639.1	protein_coding	-
ENSGALG00000044803	-	6	protein_coding	-
ENSGALG00000045427	UPP2	7	protein_coding	uridine phosphorylase 2
ENSGALG00000045675	-	AADN04005636.1	protein_coding	-
novel.10199	-	3	-	-
novel.10201	-	3	-	Reverse transcriptase (RNA-dependent DNA polymerase)
novel.1082	-	1	-	Mitochondrial carrier protein
novel.11796	-	4	-	Connexin
novel.11798	-	4	-	Carboxylesterase family
novel.12568	-	4	-	PQQ-like domain
novel.12570	-	4	-	Myb/SANT-like DNA-binding domain
novel.14087	-	6	-	Regulator of chromosome condensation (RCC1) repeat,HECT-domain (ubiquitin-transferase)
novel.15993	-	9	-	Domain of unknown function (DUF4630)
novel.21412	-	KQ759405.1	-	DOCK N-terminus,C2 domain in Dock180 and Zizimin proteins, Dock homology region 2
novel.3261	-	11	-	-
novel.3390	-	12	-	Transmembrane amino acid transporter protein
novel.3611	-	12	-	FOXP coiled-coil domain,Forkhead domain
novel.3619	-	12	-	SHQ1 protein
novel.4191	-	14	-	Serine hydroxymethyltransferase
novel.4197	-	14	-	N-terminal domain of ribose phosphate pyrophosphokinase
novel.471	-	1	-	N-terminal of Par3 and HAL proteins,Aromatic amino acid lyase
novel.4730	-	15	-	Sugar (and other) transporter
novel.5567	-	18	-	ATP-binding dynein motor region D5,Dynein heavy chain and region D6 of dynein motor
novel.5659	-	19	-	Williams-Beuren syndrome DDT (WSD), D-TOX E motif, WSTF, HB1, Itc1p, MBD9 motif 1
novel.6228	-	2	-	bZIP transcription factor
novel.8703	-	23	-	-
