# Supplementary material for: Implications of Gene Inheritance Patterns on the Heterosis of Abdominal Fat Deposition in Chickens
Source: Genes (Basel). 2019 Oct 18;10(10):824. doi: 10.3390/genes10100824 (PMC6826362; doi:10.3390/genes10100824)
Supplement: Supplementary file 1 [file genes-10-00824-s001.zip › supplementary files/Table S7.xlsx]

## Sheet: Sheet1
Table S7 Detailed information of overlaps for over-dominant genes between RC and CR groups
ID	Gene name	Chr	Gene biotype	Gene description	Be involved in lipid metabolism
ENSGALG00000004057	HMGCL	23	protein_coding	3-hydroxymethyl-3-methylglutaryl-CoA lyase	Yes
novel.10199	-	3	-	-	-
novel.10201	-	3	-	Reverse transcriptase (RNA-dependent DNA polymerase)	Yes
novel.11798	-	4	-	Carboxylesterase family	Yes
novel.15993	-	9	-	Domain of unknown function (DUF4630)	No
novel.3611	-	12	-	FOXP coiled-coil domain,Forkhead domain	Yes
novel.6228	-	2	-	bZIP transcription factor	Yes
